# Supplementary material for: Seeds Priming with Bio-Silver Nanoparticles Protects Pea (Pisum sativum L.) Seedlings Against Selected Fungal Pathogens
Source: Int J Mol Sci. 2024 Oct 23;25(21):11402. doi: 10.3390/ijms252111402 (PMC11546818; doi:10.3390/ijms252111402)
Supplement: Supplementary file 1 [file ijms-25-11402-s001.zip]

Archive with 1 entries (1 files):
- ijms-3249054-supplementary.pdf
